# Supplementary material for: Prediction of overt hepatic encephalopathy by the continuous reaction time method and the portosystemic encephalopathy syndrome test in clinically mentally unimpaired patients with cirrhosis
Source: PLoS One. 2019 Dec 12;14(12):e0226283. doi: 10.1371/journal.pone.0226283 (PMC6907801; doi:10.1371/journal.pone.0226283)
Supplement: S1 Data — Data is anonymisized: gender, social security number, age and some other characteristics is deleted so that rare events will still not be traceable back to each subject. (XLSX) [file pone.0226283.s001.xlsx]

## Sheet: Sheet1
Ætiologi cirrose	Ascites	Varicer	Tidligere HE indlæggelse	Bili<35	Bili35-50	Bili>50	Alb>35	Alb28-35	Alb<28	Asc_0	Asc_1	Asc_2	Encep_0	Encep_1-2	Encep_3-4	INR <1,7	INR1,7-2,20	INR>2,20	CP_point	KREA umol/L	KREA mg/dL	Bili. umol/L	Bili. mg/dL	INR	MELD-score	Calc-MELD	Grade 1	Grade 2	Grade 3	Grade 4	Dead	SBP	Cerebral HE grade)	Cause1	HE_related	Unknown cerebral event	Ortopedic event, fall/fracture	ER	Infection	Varicealbleeding	Ascites related	Alcohol related	CRT index	PHES	CRTresult 1_abnorm 0_norm	PHESresult 1_abnorm 0_norm	0_TwoNormal_1CRTabNorm_2PHESabNorm_3TwoabNorm	0_Normal_1CRTabNorm	0_Normal_1PHESabNorm
Alkoholisk	1	1	0	1			1			1			1			1			5	58	0.656109	29	1.69591	1.2	6.43559	10	1	1	0	0	0	2	2		0	0	0	0	0	0	2	0	1.63	3	1	0	1	1	0
Alkoholisk/HCV	0	0	0	1			1			1			1			1			5	96	1.08597	45	2.63158	1.5	15.418	15	0	0	0	0	0	0	0		0	0	0	1	0	0	0	2	0.67	-1	1	0	1	1	0
Alkoholisk	1	0	1		2			2				3	1			1			9	61	0.690045	138	8.07018	2.3	20.1014	24	0	0	0	0	0	2	0		0	0	0	0	0	0	1	0	1.88	-4	1	0	1	1	0
Alkoholisk	1	0	0			3			3			3	1				2		12	127	1.43665	24	1.40351	1.3	14.1172	14	0	1	0	0	0	0	1	1	1	0	1	0	3	0	0	0	2.09	-4	0	0	0	0	0
Alkoholisk	1	1	0		2			2				3	1			1			9	75	0.848416	50	2.92398	1.2	10.9546	13	0	0	0	1	1	0	4	1	1	0	0	0	0	0	3	0	2.64	-2	0	0	0	0	0
HCV/Alkoholisk	1	1	0		2			2			2		1				2		9	61	0.690045	71	4.15205	1.5	12.802	16	0	0	0	0	1	0	0		0	0	0	0	0	0	0	0	1.21	-12	1	1	3	1	1
Alkoholisk	1	1	1	1				2			2		1			1			7	85	0.961538	13	0.760234	1.4	8.78694	10	0	0	0	0	0	0	0		0	0	0	0	0	0	0	0	2.4	-15	0	1	2	0	1
Alkoholisk	1	1	0	1				2				3		2		1			9	64	0.723982	37	2.16374	1.2	8.29855	11	0	1	1	1	1	2	1	3	3	0	0	0	0	2	11	0	2.45	-12	0	1	2	0	1
Alkoholisk	0	1	0	1			1			1			1			1			5	77	0.871041	9	0.526316	1	2.6825	6	0	0	0	0	0	0	0		0	0	0	0	0	0	0	0	1.42	-3	1	0	1	1	0
Alkoholisk	0	0	0	1			1			1			1			1			5	126	1.42534	42	2.45614	1.1	14.2859	14	0	0	0	0	0	0	0		0	0	0	0	0	0	0	0	1.1	-10	1	1	3	1	1
Alkoholisk	0	0	0	1			1			1			1			1			5	77	0.871041	23	1.34503	2	13.9924	15	0	0	0	0	0	0	none		0	0	0	0	0	0	0	0	2.7	-5	0	1	2	0	1
Alkoholisk	0	1	0	1			1			1			1			1			5	70	0.791855	27	1.57895	1.2	7.96513	10	0	0	0	0	1	0	0		0	0	1	0	1	0	0	0	3.15	-2	0	0	0	0	0
Alkoholisk	1	1	1		2			2				3	1			1			9	63	0.71267	21	1.22807	1	3.96486	7	0	2	1	0	0	1	1	3	3	0	0	0	1	0	1	0	1.26	-7	1	1	3	1	1
Alkoholisk	0	0	1	1			1			1			1			1			5	62	0.701357	49	2.8655	1.7	12.9576	16	0	0	0	0	0	0	0		0	0	2	0	1	0	0	0	1.75	-3	1	0	1	1	0
Alkoholisk	1	0	0	1				2			2		1			1			7	78	0.882353	15	0.877193	1	4.7369	6	0	0	0	1	1	0	4	1	1	0	0	0	0	0	0	0	1.15	-7	1	1	3	1	1
Alkoholisk	1	1	0	1			1				2		1			1			6	61	0.690045	10	0.584795	1	0.851603	6	0	0	0	0	0	0	0		0	0	0	0	0	0	1	0	1.73	-10	1	1	3	1	1
Alkoholisk	0	1	0	1			1			1			1			1			5	55	0.622172	23	1.34503	1.6	8.27316	13	0	0	0	0	0	0	none		0	0	0	0	1	0	1	0	0.78	-8	1	1	3	1	1
Alkoholisk	0	0	0	1			1			1			1			1			5	80	0.904977	15	0.877193	1.4	8.74768	10	0	0	0	0	1	0	none		0	0	1	0	1	0	0	0	0.69	-3	1	0	1	1	0
HCV	1	1	0	1				2			2		1			1			7	107	1.21041	17	0.994152	1.5	12.7765	13	0	0	0	0	1	0	0		0	0	0	0	0	0	3	0	1.91	0	0	0	0	0	0
Alkoholisk/HBV	0	1	0	1			1									1			3	80	0.904977	17	0.994152	1.2	7.49431	8	0	0	0	0	0	0	0		0	0	0	0	0	0	0	0	1.97	1	0	0	0	0	0
Alkoholisk	0	0	2	1				2			2		1			1			7	169	1.91176	31	1.81287	32	53.6966	19	1	0	0	0	0	0	1	1	1	0	0	0	0	4	0	0	3.87	-3	0	0	0	0	0
HCV/ +alkohol	1	1	3	1					3			3			3	1			11	92	1.04072	19	1.11111	1.1	8.27774	8	0	0	0	0	0	0	0		0	0	1	1	0	0	0	0	1.23	-11	1	1	3	1	1
Alkoholisk	1	0	0			3			3		2		1			1			10	52	0.588235	10	0.584795	0.9	-1.8561	6	0	0	0	1	0	0	0	1	1	0	0	0	0	0	0	5	1.75	-3	1	0	1	1	0
Kryptogen	1	1	0			3			3			3	1			1			11	47	0.531674	64	3.74269	1.6	10.6373	17	0	1	0	0	1	0	2	1	1	0	0	0	0	0	1	0	1.84	-4	1	0	1	1	0
HBV	1	1	0	1			1				2		1			1			6	44	0.497738	8	0.467836	1.1	-2.05077	7	1	0	0	0	0	0	0	1	1	0	0	0	0	0	0	0	1.77	-1	1	0	1	1	0
Alkoholisk	0	1	0	1			1				2		1			1			6	70	0.791855	50	2.92398	1.5	12.7935	15	0	0	0	0	0	0	none		0	0	2	0	0	0	0	0	1.58	-12	1	1	3	1	1
Alkoholisk	0	0	0	1				2		1			1			1			6	136	1.53846	5	0.292398	1.1	6.97203	12	0	0	0	1	1	0	3-Jan	1	0	0	0	0	0	0	0	0	1.39	-5	1	1	3	1	1
Alkoholisk	1	0	1		2			2				3		2		1			10	59	0.667421	12	0.701754	1.1	2.28922	7	1	0	0	0	1	1	1		0	0	0	0	1	0	3	0	1.68	-13	1	1	3	1	1
Alkoholisk	0	0	0	1			1			1			1			1			5	87	0.984163	19	1.11111	1.1	7.74296	8	0	0	0	0	0	0	0		0	0	0	0	0	0	0	4	1.78	-4	1	0	1	1	0
Alkoholisk	1	1	0	1			1				2			2		1			7	84	0.950226	22	1.28655	1.3	9.83231	10	0	0	0	0	0	1	0		0	0	2	0	1	0	0	2	0.99	-13	1	1	3	1	1
Alkoholisk	0	0	1	1					3	1				2		1			8	100	1.13122	24	1.40351	1.4	12.6598	13	0	1	1	1	1	0	0	3	3	0	0	0	0	0	1	0	1.4	-4	1	0	1	1	0
Alkoholisk	0	1	0	1			1			1			1			1			5	91	1.02941	17	0.994152	1.3	9.62372	10	0	0	0	0	0	0	0		0	0	0	0	0	0	0	0	2.28	2	0	0	0	0	0
Alkoholisk/HCV	1	0	1	1				2				3	1			1			8	102	1.15385	10	0.584795	1.1	6.839	9	2	1	1	0	0	1	1	4	4	0	0	0	3	0	1	0	1.27	-13	1	1	3	1	1
Alkoholisk	1	1	0	1			1				2		1			1			6	75	0.848416	53	3.09942	1.6	14.3969	16	0	0	0	1	1	0	4	1	1	0	1	0	1	4	0	0	1.65	1	1	0	1	1	0
Alkoholisk	0	0	0	1			1			1			1			1			5	88	0.995475	18	1.05263	1.3	9.51897	10	0	0	0	0	0	0	0		0	0	0	0	0	0	0	0	2.16	-5	0	1	2	0	1
Alkoholisk	1	1	0			3			3			3	1				2		12	51	0.576923	7	0.409357	1.1	-1.14265	7	0	1	0	0	1	0	0	1	1	0	0	0	1	0	2	0	1.87	-12	1	1	3	1	1
Alkoholisk	0	0	0	1			1			1			1			1			5	53	0.599548	9	0.526316	1.3	2.04645	9	0	0	0	0	0	0	0		0	0	0	0	0	0	0	0	2.55	-7	0	1	2	0	1
Alkoholisk	0	0	0	1			1			1			1			1			5	45	0.50905	8	0.467836	0.9	-4.08322	6	0	0	0	0	0	0	0		0	0	0	0	0	0	0	0	1.54	4	1	0	1	1	0
Alkoholisk	0	0	1	1			1			1			1			1			5	103	1.16516	15	0.877193	1.1	8.46503	9	0	0	0	0	1	0	0	1	0	1	0	0	1	0	0	0	1.58	-5	1	1	3	1	1
Alkoholisk	1	0	1	1				2			2		1				2		8	47	0.531674	13	0.760234	1.1	0.415664	7	0	0	0	1	1	0	0	1	1	0	0	0	1	0	0	0	2.1	-2	0	0	0	0	0
Alkoholisk	0	0	0	1			1			1			1			1			5	81	0.91629	30	1.75439	1.4	11.4867	12	0	0	1	0	1	0	0	1	1	0	0	0	0	0	0	0	1.5	-2	1	0	1	1	0
Alkoholisk	0	0	1	1			1			1			1			1			5	63	0.71267	25	1.46199	1.4	8.39241	12	0	0	0	0	0	0	0		0	0	2	0	1	0	0	0	0.95	-3	1	0	1	1	0
Alkoholisk	1	1	2	1				2		1			1			1			6	80	0.904977	9	0.526316	1	3.04827	6	0	0	0	0	0	0	none		0	0	0	0	0	0	0	0	1.07	-6	1	1	3	1	1
HCV	0	1	0			3	1			1			1			1			7	114	1.28959	35	2.04678	1.4	15.3399	15	0	0	0	0	0	0	none		0	0	0	0	0	0	0	0	1.6	1	1	0	1	1	0
Alkoholisk	1	0	0			3			3			3	1			1			11	79	0.893665	12	0.701754	1.1	5.08281	7	0	1	0	0	0	0	0	1	1	0	2	1	0	1	4	0	2.4	-9	0	1	2	0	1
Alkoholisk	1	0	0			3		2			2			2				3	12	89	1.00679	8	0.467836	1.1	4.69078	8	0	0	0	0	1	0	???		0	0	0	0	1	0	0	0	0.94	-12	1	1	3	1	1
Alkoholisk	0	1	0	1				2		1			1			1			6	47	0.531674	106	6.19883	1.5	11.8217	18	0	0	0	1	1	0	4	1	1	0	0	0	0	0	0	0	2.38	-7	0	1	2	0	1
Alkoholisk	0	1	0		2		1			1			1			1			6	67	0.757919	13	0.760234	1.1	3.80866	7	0	0	0	0	0	0	0		0	0	0	0	0	1	0	2	3.07	-2	0	0	0	0	0
Hæmokromatose/alkohol	1	1	2		2				3	1				2		1			9	73	0.825792	35	2.04678	1.5	11.8469	14	3	5	2	0	1	0	2	10	10	0	1	0	1	0	0	0	1.67	-5	1	1	3	1	1
Alkoholisk	1	1	1		2			2				3	1			1			9	53	0.599548	11	0.643275	1.2	1.90851	8	0	0	0	0	1	0	3		0	0	0	0	0	0	2	0	1.82	-4	1	0	1	1	0
Alkoholisk	0	0	0	1			1				2		1			1			6	82	0.927602	18	1.05263	1.3	8.84316	10	0	0	1	0	1	0	4	1	1	0	0	0	0	0	0	0	1.93	-4	0	0	0	0	0
Alkoholisk	0	1	1	1			1				2		1			1			6	94	1.06335	50	2.92398	1.3	14.012	14	0	0	0	0	1	0	0		0	0	0	0	0	0	0	0	2.53	1	0	0	0	0	0
Alkoholisk	0	1	0	1			1			1			1			1			5	67	0.757919	58	3.39181	1.3	11.3326	14	0	0	0	0	0	0	0		0	0	0	0	0	0	0	0	1.57	-9	1	1	3	1	1
Alkoholisk	0	1	1	1				2		1			1			1			6	84	0.950226	30	1.75439	2.2	16.8969	17	1	0	0	0	1	0	0	1	1	0	1	0	0	2	0	0	2.04	-2	0	0	0	0	0
Autoimmun	0	1	0	1			1			1			1			1			5	61	0.690045	51	2.98246	1.3	9.94861	13	0	0	0	0	0	0	0		0	0	0	0	0	0	0	0	1.53	2	1	0	1	1	0
Alkoholisk	0	0	0	1				2		1			1			1			6	230	2.60181	28	1.63743	1.5	21.9861	22	0	0	0	0	0	0	0		0	0	0	0	0	0	0	0	1.57	-2	1	0	1	1	0
Alkoholisk	0	0	1			3			3	1			1			1			9	59	0.667421	31	1.81287	1.1	5.87675	10	0	1	0	0	1	0	0	1	1	0	0	0	1	0	0	0	1.73	-11	1	1	3	1	1
Alkoholisk	0	1	0	1			1			1			1			1			5	103	1.16516	8	0.467836	1.1	6.08889	9	0	0	0	0	0	0	0		0	0	0	0	0	0	0	0	2.64	0	0	0	0	0	0
Alkoholisk	1	0	0	1			1				2		1			1			6	126	1.42534	46	2.69006	1.3	16.5007	16	0	0	0	0	1	0			0	0	0	0	0	0	0	0	1.49	-5	1	1	3	1	1
Alkoholisk	1	0	0			3		2				3	1			1			10	90	1.0181	12	0.701754	1.2	7.3049	9	1	0	0	0	0	0	1		0	0	1	0	0	0	2	0	2.98	-1	0	0	0	0	0
Alkoholisk	1	1	1	1			1				2		1			1			6	79	0.893665	26	1.52047	1.2	8.97999	10	0	0	0	0	1	0	0		0	0	0	0	0	0	0	0	1.9	0	0	0	0	0	0
HCV	0	0	0	1			1			1			1			1			5	79	0.893665	22	1.28655	1.3	9.245	10	0	0	0	0	0	0	0		0	0	0	0	0	0	0	0	2.68	4	0	0	0	0	0
Alkoholisk	0	1	0	1			1			1				2		1			6	131	1.4819	14	0.818713	1.3	12.3765	13	0	0	0	1	1	0	4	1	1	0	2	0	0	0	0	0	1.24	0	1	0	1	1	0
Alkoholisk	0	0	0		2		1			1			1			1			6	54	0.61086	12	0.701754	2	8.13754	14	0	0	0	0	1	0	none		0	0	2	0	0	0	0	1	0.96	-12	1	1	3	1	1
Alkoholisk	1	1	0			3			3			3	1				2		12	72	0.81448	9	0.526316	1.1	3.10745	7	0	1	0	0	1	0	0	2	1	1	2	2	0	2	0	0	1.49	-2	1	0	1	1	0
Alkoholisk	1	0	2	1			1			1			1			1			5	68	0.769231	37	2.16374	1.3	9.77521	12	0	0	0	0	0	0	0	1	0	1	1	0	0	0	0	2	1.97	-5	0	1	2	0	1
Alkoholisk	0	0	0	1			1			1			1			1			5	63	0.71267	31	1.81287	1.3	8.37552	12	0	0	0	0	0	0	0		0	0	0	0	0	0	0	0	3.34	3	0	0	0	0	0
Alkoholisk	1	0	0	1			1				2		1			1			6	72	0.81448	42	2.45614	1.9	15.0516	17	0	0	0	0	0	1	non HE		0	0	0	0	1	0	0	0	0.93	-2	1	0	1	1	0
Alkoholisk	0	1	0	1			1			1			1			1			5	70	0.791855	8	0.467836	1.3	4.26364	9	0	0	0	0	0	0	0		0	0	0	0	0	0	0	0	2.69	2	0	0	0	0	0
Alkoholisk	1	0	0			3	1					3	1			1			9	122	1.38009	36	2.10526	1	12.327	12	0	0	0	0	0	0	0		0	0	1	0	0	0	0	0	1.77	2	1	0	1	1	0
Kryptogen	0	1	0		2		1			1			1			1			6	88	0.995475	5	0.292398	1.4	5.50705	10	0	0	0	0	1	0	none		0	0	0	0	0	0	3	0	1.57	-1	1	0	1	1	0
Alkoholisk	1	1	0		2			2			2		1				2		9	62	0.701357	49	2.8655	1.7	12.9576	16	0	0	1	0	1	0	3	1	1	0	0	0	0	0	2	0	1.87	2	1	0	1	1	0
Alkoholisk	1	1	0	1			1			1			1				2		6	72	0.81448	9	0.526316	1.2	4.08197	8	0	0	0	0	0	0	none	2	2	0	0	0	2	0	0	0	1.47	-2	1	0	1	1	0
Alkoholisk	0	1	2	1			1			1				2		1			6	87	0.984163	29	1.69591	1.2	10.3159	10	0	0	0	0	1	0	none		0	0	0	0	0	0	0	0	2.27	-11	0	1	2	0	1
Alkoholisk	1	1	1		2		1					3			3		2		11	90	1.0181	36	2.10526	1.8	15.9989	16	0	0	0	0	0	0	0		0	0	0	0	1	0	0	0	2.04	-2	0	0	0	0	0
Alkoholisk	1	1	0		2			2		1			1			1			7	78	0.882353	14	0.818713	1.2	6.51811	8	0	0	1	0	1	0	1	1	1	0	0	0	0	0	0	0	1.89	3	1	0	1	1	0
Alkoholisk	1	1	0	1			1			1			1			1			5	62	0.701357	12	0.701754	1.2	3.73839	8	0	0	0	0	0	0	0		0	0	0	0	1	0	0	0	2.86	2	0	0	0	0	0
NASH	0	1	0	1			1			1			1			1			5	67	0.757919	16	0.935673	1	3.52606	6	0	0	0	0	1	1	0		0	0	0	0	2	2	0	0	2.01	-1	0	0	0	0	0
Alkoholisk	1	1	0		2			2			2		1			1			8	300	3.39367	37	2.16374	1.2	23.0832	23	>2	>2	>2	1	0	0	1	10	10	0	0	0	1	0	0	1	1.78	0	1	0	1	1	0
Alkoholisk	0	1	0			3			3	1				2		1			10	74	0.837104	12	0.701754	1.2	5.43162	8	Habituelt	1	1	0	1	1	1	3	3	0	0	0	1	0	0	0	2.11	-4	0	0	0	0	0
Alkoholisk	1	1	0	1			1					3	1			1			7	186	2.10407	16	0.935673	1.1	14.365	15	0	0	0	0	1	3			0	0	0	0	2	0	10	0	1.11	-3	1	0	1	1	0
Alkoholisk	1	1	0	1			1				2		1			1			6	50	0.565611	25	1.46199	1.4	6.18067	12	0	0	0	0	0	0	0		0	0	0	0	0	0	3	0	1.87	-1	1	0	1	1	0
Alkoholisk	0	0	0	1			1			1			1			1			5	64	0.723982	14	0.818713	1.1	3.65039	7	0	0	0	0	0	0	0	1	0	1	0	0	0	0	0	0	2.42	-2	0	0	0	0	0
Kryptogen	0	1	1		2			2		1			1			1			7	120	1.35747	26	1.52047	1.8	17.5219	18	0	0	0	0	1	0	1		0	0	0	0	4	0	0	0	2.62	-3	0	0	0	0	0
Alkoholisk	0	1	0	1					3		2		1			1			8	63	0.71267	5	0.292398	1	-1.45976	6	0	0	0	0	1	0	1	2	0	2	0	0	2	1	0	0	2.61	-3	0	0	0	0	0
Alkoholisk	1	1	0			3			3			3		2		1			12	106	1.1991	45	2.63158	1.2	13.8671	14	1	0	1	0	1	0	3	2	2	0	0	0	0	0	0	0	1.5	-5	1	1	3	1	1
Alkoholisk	1	0	0	1				2			2			2		1			8	240	2.71493	47	2.74854	1.1	20.8775	21	0	0	0	0	1	0			0	0	0	0	0	0	0	0	1.4	-7	1	1	3	1	1
Alkoholisk	0	1	0	1			1			1			1			1			5	59	0.667421	23	1.34503	1.2	5.72297	10	0	0	0	0	0	0	0	1	0	1	0	0	0	0	0	0	2.03	1	0	0	0	0	0
Alkoholisk	1	0	0	1				2			2		1			1			7	51	0.576923	8	0.467836	1	-1.70537	6	0	0	0	0	1	0	0		0	0	0	0	0	0	0	0	1.5	-2	1	0	1	1	0
Alkoholisk	0	0	0	1			1			1			1			1			5	68	0.769231	13	0.760234	1.1	3.95044	7	0	0	0	0	0	0	0		0	0	0	0	0	1	0	0	2	-1	0	0	0	0	0
Alkoholisk	1	0	0	1			1				2		1			1			6	246	2.78281	79	4.61988	1.8	28.5925	29	0	0	0	0	0	0	0		0	0	0	0	0	0	0	0	1.15	-4	1	0	1	1	0
Kryptogen	1	0	0	1			1					3	1				2		8	75	0.848416	17	0.994152	1.1	5.90215	7	0	0	0	0	1	0	0		0	0	0	0	0	0	1	0	2.58	2	0	0	0	0	0
Alkoholisk	0	1	0	1			1			1				2		1			6	98	1.1086	37	2.16374	1.1	11.4017	11	0	0	0	0	0	0	0		0	0	0	0	0	1	0	0	0.99	-3	1	0	1	1	0
HCV/ Alkoholisk	1	1	0	1			1			1			1			1			5	44	0.497738	20	1.16959	1.2	2.38733	9	0	0	0	0	1	0	?		0	0	0	0	0	5	1	0	2.12	-2	0	0	0	0	0
Alkoholisk	1	1	1			3		2			2		1			1			9	77	0.871041	13	0.760234	1.3	7.01097	9	0	0	0	0	1	0	0		0	0	0	0	0	0	0	0	1.25	-4	1	0	1	1	0
Kryptogen/NASH	0	1	0	1			1			1			1			1			5	41	0.463801	25	1.46199	1.2	2.55501	10	0	0	0	0	1	0	1		0	0	0	0	1	1	0	0	2.51	2	0	0	0	0	0
Alkoholisk	0	1	0	1			1			1			1			1			5	205	2.319	46	2.69006	1.2	20.2622	20	0	0	0	0	0	0	0		0	0	0	0	0	0	0	0	1.72	-14	1	1	3	1	1
Alkoholisk	0	0	0		2			2		1			1				2		8	46	0.520362	43	2.51462	1.7	9.60724	16	0	0	0	0	1	0			0	0	0	0	0	0	0	1	1.35	-11	1	1	3	1	1
Kryptogen	0	1	2		2			2		1				2		1			8	164	1.8552	8	0.467836	1.1	10.5403	13	2	2	1	0	0	0	0	5	5	0	0	0	2	0	1	0	1.45	-1	1	0	1	1	0
Alkoholisk	1	0	0	1				2		1			1			1			6	65	0.735294	37	2.16374	1.4	10.1734	13	0	0	0	0	0	0	0		0	0	0	0	0	1	0	0	1.6	-3	1	0	1	1	0
Alkoholisk	0	1	0	1			1			1			1			1			5	375	4.24208	36	2.10526	1.3	26.0116	25	0	0	0	0	0	0	0		0	0	0	0	0	0	1	0	2.63	-2	0	0	0	0	0
Alkoholisk	1	1	0		2		1				2		1			1			7	87	0.984163	56	3.27485	1.8	17.3445	17	0	0	0	1	1	0	4	1	1	0	1	0	0	0	0	0	1.09	-8	1	1	3	1	1
Alkoholisk	1	1	1	1				2			2			2		1			8	250	2.82805	8	0.467836	1.1	14.5749	17	0	0	0	0	0	0	0		0	0	1	0	0	0	0	0	1.1	-5	1	1	3	1	1
Alkoholisk	0	1	0		2			2			2		1			1			8	68	0.769231	10	0.584795	2	9.65448	14	0	0	0	0	0	0	0		0	0	0	0	0	0	0	0	1.89	0	1	0	1	1	0
Alkoholisk	0	0	0	1				2		1			1			1			6	90	1.0181	16	0.935673	1.2	8.39233	9	0	0	0	0	1	0	?		0	0	1	0	0	0	0	0	2.25	-1	0	0	0	0	0
Kryptogen	1	1	0	1				2		1			1			1			6	67	0.757919	16	0.935673	1	3.52606	6	0	0	0	0	0	0	0		0	0	0	0	0	0	0	0	2.53	1	0	0	0	0	0
Alkoholisk	0	0	0	1			1			1			1				2		6	95	1.07466	61	3.56725	1.5	16.4677	16	0	0	0	0	0	0	0		0	0	0	0	0	0	0	0	3.46	-4	0	0	0	0	0
Alkoholisk	0	1	2	1			1			1			1			1			5	75	0.848416	44	2.5731	1.3	11.3678	13	0	0	0	0	1	0	0		0	0	0	0	2	0	3	0	1.96	-3	0	0	0	0	0
Alkoholisk	0	1	0	1			1			1			1			1			5	69	0.780543	20	1.16959	1.2	6.69304	9	0	0	0	0	0	0	0		0	0	0	0	1	0	0	0	2.17	-3	0	0	0	0	0
Alkoholisk	0	0	0	1			1			1			1			1			5	96	1.08597	27	1.57895	1.1	10.0133	10	0	0	0	0	0	0	0		0	0	0	0	0	0	0	0	2.17	-9	0	1	2	0	1
Alkoholisk	0	1	0		2		1				2		1			1			7	55	0.622172	84	4.91228	2	15.6687	20	0	0	0	0	0	0	0		0	0	0	0	0	0	0	0	1.7	2	1	0	1	1	0
Alkoholisk	1	1	0	1			1				2		1			1			6	118	1.33484	12	0.701754	0.9	6.67513	9	0	0	0	0	0	0	0		0	0	0	0	0	0	0	0	3.25	0	0	0	0	0	0
Alkoholisk	1	1	0	1				2			2		1			1			7	112	1.26697	19	1.11111	1.1	10.1603	10	0	0	0	0	1	0	0		0	0	0	0	0	0	0	0	2.84	-5	0	1	2	0	1
Alkoholisk	0	0	0	1			1			1			1			1			5	71	0.803167	55	3.21637	1.7	14.6914	17	0	0	0	0	0	0	0		0	0	0	0	0	0	0	0	3.4	0	0	0	0	0	0
Alkoholisk	0	0	0	1			1			1			1			1			5	82	0.927602	61	3.56725	1.6	15.7822	17	0	0	0	0	1	0	none	1	0	1	0	0	1	0	0	0	1.24	-9	1	1	3	1	1
Kryptogen	1	1	0	1				2				3	1			1			8	82	0.927602	15	0.877193	1.2	7.2575	8	0	0	0	0	1	1	0		0	0	0	0	2	0	5	0	1.69	-4	1	0	1	1	0
Alkoholisk	1	1	0			3			3		2		1				2		11	50	0.565611	17	0.994152	1.2	2.99638	8	0	0	0	0	0	1	0	1	0	1	0	0	1	0	0	0	1.77	-8	1	1	3	1	1
Alkoholisk	0	0	0	1			1			1			1			1			5	61	0.690045	30	1.75439	1.1	6.07183	10	0	0	0	0	1	0			0	0	0	0	1	0	0	0	6	1	0	0	0	0	0
Alkoholisk	0	0	0			3			3	1			1			1			9	76	0.859729	19	1.11111	1.7	11.3249	13	1	0	0	0	1	0	3	1	1	0	0	0	0	0	0	0	1.41	-9	1	1	3	1	1
Alkoholisk	0	1	1	1			1			1			1			1			5	86	0.972851	45	2.63158	1.2	11.8661	12	0	0	0	0	0	0	0		0	0	0	0	0	0	0	0	2.91	0	0	0	0	0	0
Autoimmun	1	1	0		2				3		2		1			1			9	80	0.904977	43	2.51462	1.8	15.5433	16	0	0	0	0	1	0	1		0	0	0	0	0	0	0	0	1.22	-4	1	0	1	1	0
Alkoholisk	1	1	1	1				2			2		1			1			7	58	0.656109	152	8.88889	1.7	16.5985	21	0	0	0	0	0	0	0		0	0	0	0	0	0	0	0	1.9	-8	0	1	2	0	1
Alkoholisk	1	1	0	1			1			1			1			1			5	58	0.656109	26	1.52047	1.2	6.02281	10	0	0	0	0	0	0	none		0	0	0	1	0	1	0	0	1.37	-9	1	1	3	1	1
Alkoholisk	0	1	0		2				3	1			1				2		9	84	0.950226	13	0.760234	1.1	5.97267	7	0	0	1	0	0	1	0	1	1	0	0	0	6	0	0	0	2.06	-8	0	1	2	0	1
Alkoholisk	0	1	0	1					3			3	1			1			9	67	0.757919	79	4.61988	1.5	14.1034	17	0	1	0	0	0	0	0	1	1	0	0	1	0	0	0	0	1.32	-15	1	1	3	1	1
Alkoholisk	0	0	0			3		2		1				2			2		10	79	0.893665	16	0.935673	1	5.10277	6	0	0	0	0	1	0			0	0	0	0	0	0	0	0	1.4	-6	1	1	3	1	1
Alkoholisk	1	1	0		2		1				2		1			1			7	41	0.463801	16	0.935673	1.3	1.76452	9	1	2	1	0	0	0	1	5	5	0	0	0	0	4	1	1	2.61	-4	0	0	0	0	0
Alkoholisk	1	0	0	1			1			1			1			1			5	112	1.26697	88	5.1462	1.6	20.1512	20	0	0	0	0	1	0	none		0	0	1	0	0	0	0	0	1.51	-6	1	1	3	1	1
Alkoholisk	1	1	0	1				2				3	1				2		9	90	1.0181	21	1.22807	1.3	10.3167	10	0	0	0	0	0	1	0		0	0	0	0	2	0	0	0	2.1	0	0	0	0	0	0
Alkoholisk	1	0	0	1			1				2		1			1			6	47	0.531674	17	0.994152	1.4	4.13072	10	0	0	0	0	0	0	0		0	0	1	0	0	0	0	0	2.61	-3	0	0	0	0	0
[truncated: 8 more columns]
